# Supplementary material for: Membrane potential (Vmem) measurements during mesenchymal stem cell (MSC) proliferation and osteogenic differentiation
Source: PeerJ. 2019 Feb 8;7:e6341. doi: 10.7717/peerj.6341 (PMC6369823; doi:10.7717/peerj.6341)
Supplement: Supplemental Information 1 [file peerj-07-6341-s001.xlsx]

## Sheet: Figure 2B data
	Day 0 Control ES							Day 0
	Well 1		Well 2		Well 3			Well 1		Well 2		Well 3
	1960	2039	2934	2698	2794	2318		2048	1868	2667	2857	2706	2527
	1860	1939	2834	2598	2694	2218		1948	1768	2567	2757	2606	2427
Fl.inten	1899.5		2716		2456			1858		2662		2516.5
Cell nr	180905		258667		233905			176952		253524		239667
Mean	224492							223381
St.dev	39726.3							40800.9
	Day 7 ES							Day 7 no ES
	Well 1		Well 2		Well 3			Well 1		Well 2		Well 3
	6598	8893	13336	5280	6665	5694		2601	2211	2086	2168	3003	2973
	6385.5	8680.5	13123.5	5067.5	6452.5	5481.5		2388.5	1998.5	1873.5	1955.5	2790.5	2760.5
	7533		9095.5		5967			2193.5		1914.5		2775.5
	717429		866238		568286			208905		182333		264333
	717317							218524
	148976							41837.7
	Day 14 ES							Day 14 no ES
	Well 1		Well 2		Well 3			Well 1		Well 2		Well 3
	11565	10981	11627	5029	5427	2392		6100	5844	4663	4300	5273	4395
	11473	10889	11535	4937	5335	2300		6013	5757	4576	4213	5186	4308
	11181		8236		3817.5			5885		4394.5		4747
	1.06486e+06		784381		363571			560476		418524		452095
	737603							477032
	352975							74188.9
	Day 21 ES							Day 21 No ES
	Well 1		Well 2		Well 3			Well 1		Well 2		Well 3
	5201	5232	5284	4860	4432	3693		4611	3374	4283	3681	3813	3596
	5065.5	5096.5	5148.5	4724.5	4296.5	3557.5		4514	3277	4186	3584	3716	3499
	5081		4936.5		3927			3895.5		3885		3607.5
	483905		470143		374000			371000		370000		343571
	442683							361524
	59877.5							15555.3

## Sheet: Figure 2B plot
				PROLIFERATION								PROLIFERATION
															t-Test: Two-Sample Assuming Unequal Variances
																day 7nes	day 7es
															Mean	218524	717317
															Variance	1.75039e+09	2.21939e+10
															Observations	3	3
															Hypothesized Mean Difference	0
															df	2
															t Stat	-5.58316
															P(T<=t) one-tail	0.0153074
															t Critical one-tail	2.91999
															P(T<=t) two-tail	0.0306148
															t Critical two-tail	4.30265
											t-Test: Two-Sample Assuming Unequal Variances				t-Test: Two-Sample Assuming Unequal Variances
												day14nes	day14es			d21cnes	d21ces
											Mean	477032	737603		Mean	361524	442683
											Variance	5.50399e+09	1.24592e+11		Variance	2.41966e+08	3.58532e+09
											Observations	3	3		Observations	3	3
											Hypothesized Mean Difference	0			Hypothesized Mean Difference	0
											df	2			df	2
											t Stat	-1.25129			t Stat	-2.27222
											P(T<=t) one-tail	0.168676			P(T<=t) one-tail	0.0755041
											t Critical one-tail	2.91999			t Critical one-tail	2.91999
											P(T<=t) two-tail	0.337352			P(T<=t) two-tail	0.151008
											t Critical two-tail	4.30265			t Critical two-tail	4.30265
										Day 0
										Day 7
										Day 14
										Day 21

## Sheet: Figure 2C data
Day 0
no ES											ES
Well 1	Fluorescence						Background				Well 1	Fluorescence						Background
Image 1	Cell	Area	Mean	IntDen	CTCF		Area	0	IntDen		Image 1	Cell	Area	Mean	IntDen	CTCF		Area	0	IntDen
	7	6493	1390.96	9031538	7.48555e+06		409	61.418	25120			2	9884	1829.61	18083886	15326250		2116	636.707	1347271
	8	9864	2692.76	26561400	2.42128e+07		482	52.1	25112			3	6846	2115.47	14482489	12572455		2978	321.67	957932
	9	6039	1919.6	11592464	1.01546e+07		692	54.851	37957			4	5757	3554.69	20464329	18858126		5199	109.611	569865
	4	6782	1400.8	9500191	7.8854e+06		188	162.362	30524			5	2677	3880.11	10387068	9640185		749	102.788	76988
	5	19156	2767.8	53019893	4.84588e+07		692	54.851	37957			6	5980	3356.81	20073725	18405305		282	536.099	151180
Image 2	1	15810	3337.63	52767941	49003580		529	1090.97	577123		Image 2	1	11491	2692.95	30944718	27738729		196	527.847	103458
	1	6783	1400.8	9500191	7.88516e+06		570	35.8	20406			2	16520	3147.31	51993611	47384531		291	583.162	169700
	2	11192	963.036	10778303	8.11349e+06		618	495.985	306519			3	9493	2271.72	21565424	18916877		524	277.553	145438
	3	8127	2223.74	18072334	1.61373e+07		328	3.503	1149			4	6192	3567.49	22089882	20362314		444	175.225	77800
	5	22749	2808.31	63886238	5.84697e+07		570	35.8	20406			5	10539	2038.45	21483257	18542876		231	103.035	23801
Image 3	1	7148	9986.75	71385276	6.96833e+07		477	109.558	52259		Image 3	11	10839	2492.35	27014617	23990536		1636	585.587	958021
	2	24346	3717.72	90511636	8.47149e+07		135	739.726	99863			12	9341	2575.94	24061882	21455743		1278	632.354	808149
	3	31904	2680.89	85531246	7.79349e+07		306	491.556	150416			13	10115	2967.66	30017912	27195827		2096	64.175	134510
	4	11192	963.036	10778303	8.11349e+06		156	4.904	765			14	4855	2292.9	11132024	9777479		4396	220.808	970670
Well 2	5	10046	7859.84	78959981	7.6568e+07		584	446.925	261004		Well 2	15	6185	2166.41	13399251	11673636		4396	220.808	970670
Image 1	1	6781	1400.8	9500191	7.88563e+06		571	24.602	14048		Image 1	1	8093	1534.58	12419370	10161423		2103	89.459	188132
	2	6867	2033.04	13960866	1.23258e+07		616	88.37	54436			2	9970	1241.76	12380318	9598688		1483	99.041	146878
	3	8126	2223.74	18072334	1.61375e+07		425	13.979	5941			3	8008	2401.88	19234238	17000006		2634	119.763	315456
	4	11192	963.036	10778303	8.11349e+06		323	211.056	68171			4	19341	1810.27	35012442	29616303		1560	36.556	57028
	5	27356	4252.51	116331674	1.09818e+08		376	410.771	154450			5	19141	1637.05	31334731	25994392		2772	113.387	314309
Image 2	10	15163	1260.33	19110427	1.55001e+07		312	23.843	7439		Image 2	1	33133	7958.23	263679903	254435796		1523	186.179	283551
	11	8389	2809.28	23567062	2.15696e+07		137	307.839	42174			2	13168	2312.2	30447005	26773133		2733	416.694	1138826
	12	8404	1424.83	11974234	9.97324e+06		431	193.211	83274			3	17298	2242.88	38797349	33971207		4607	131.689	606692
	13	11192	963.036	10778303	8.11349e+06		472	91.947	43399			4	7653	1799.44	13771146	11635959		2485	22.98	57105
Image 3	5	12295	3284.41	40381804	3.74544e+07		388	14.451	5607		Image 3	5	9018	1476.18	13312170	10796148		1551	251.879	390665
	4	5343	1647.53	8802759	7.53059e+06		977	35.981	35153			1	15620	2697.44	42134003	37776023		2048	461.733	945629
	5	6468	2531.33	16372650	1.48326e+07		510	292.7	149277			2	9043	2067.16	18693307	16170310		2235	212.16	474177
	6	9371	2159.1	20232892	1.80017e+07		385	73.577	28327			3	6211	2690.11	16708275	14975406		3500	312.531	1093860
	4	11192	963.036	10778303	8.11349e+06		437	798.137	348786			4	12024	2809.73	33784154	30429458		7683	229.91	1766400
Well 3	5	6782	1400.8	9500191	7.8854e+06		471	368.032	173343		Well 3	5	8097	2098.72	16993359	14734296		2048	461.733	945629
Image 1	1	15461	2778.67	42961045	3.92798e+07		559	324.73	181524		Image 1	1	12312	2362.32	29084873	25649825		4367	146.326	639004
	2	5344	1647.53	8802759	7.53035e+06		645	393.69	253930			2	7634	1827.48	13950955	11821069		2656	152.729	405648
	3	11956	2351.8	28118111	2.52714e+07		314	54.506	17115			3	20691	2435.22	50387129	44614340		3397	389.809	1324182
	4	15265	3025.17	46179236	4.25446e+07		639	449.415	287176			4	15002	1582.21	23736293	19550735		3998	105.606	422211
	5	14689	2354.23	34581275	3.10838e+07		559	493.665	275959			5	16695	2075.04	34642775	29984870		2059	220.9	454834
Image 2	1	27393	4403.87	120635202	1.14113e+08		703	378.676	266209		Image 2	2	7276	2267.86	16500949	14470945		810	683.767	553851
	2	21781	3160.32	68834933	6.36489e+07		579	17.665	10228			3	14575	2347.13	34209481	30143056		954	656.144	625961
	3	13809	3629.53	50120153	4.68322e+07		769	686.99	528295			4	8904	2299.63	20475911	17991695		805	437.02	351801
	4	11168	3546.75	39610077	3.6951e+07		297	312.785	92897			5	14575	2347.13	34209481	30143056		2663	373.637	994994
	5	9361	3742.99	35038125	3.28093e+07		472	57.142	26971			1	33133	7958.23	263679903	254435796		2080	453.035	942312
Image 3	1	5342	1647.53	8802759	7.53083e+06		344	5.253	1807		Image 3	1	9871	2125.54	20981249	18227240		582	24.39	14195
	2	12295	3284.41	40381804	3.74544e+07		673	56.51	38031			2	18128	1238.42	22450090	17392378		735	1.386	1019
	7	6493	1390.96	9031538	7.48555e+06		583	221.456	129109			3	10944	1892.34	20709760	17656384		1161	300.766	349189
	8	9864	2692.76	26561400	2.42128e+07		513	57.659	29579			4	6399	1419.98	9086441	7301120		870	79.167	68875
	9	6039	1919.6	11592464	1.01546e+07		423	416.908	176352			5	3782	2233.15	8445759	7390581		1213	306.87	372233
	Total CTCF Mean: Total CTCF Mean:				3.07773e+07			238.13				Total CTCF Mean:				3.09485e+07			279.437
	Total CTCF STDEV:				2.83258e+07							Total CTCF STDEV:				4.9631e+07
	Total Area measured				538812							Total Area measured				522453
Day 7
no ES											ES
Well 1	Fluorescence						Background				Well 1	Fluorescence						Background
Image 1	Cell	Area	Mean	IntDen	CTCF		Area	Mean	IntDen		Image 1	Cell	Area	Mean	IntDen	CTCF		Area	Mean	IntDen
	1	18204	1525.75	27774720	26445828		648	5.173	3352			1	6541	3119.21	20402727	18263820		465	5.639	2622
	2	22502	2571.22	57857519	56214873		389	0.892	347			2	13881	5274.72	73218351	68679264		884	463.147	409422
	1	22089	1651.17	36472807	34860310		870	0.066	57			3	8571	3911.37	33524339	30721622		1046	35.996	37652
	2	21432	2836.43	60790294	59225758		283	224.915	63651			4	7949	3273.37	26019997	23420674		465	5.639	2622
	3	16828	3161.26	53197685	51969241		719	0.008	6			5	7321	6506.13	47631374	45237407		884	463.147	409422
Image 2	4	9757	2612.79	25492953	24780692		389	0.892	347		Image 2	1	9514	6690.08	63649450	60538372		1062	167.782	178184
	5	19671	3281.49	64550109	63114126		948	933.232	884704			2	11254	3127.71	35199277	31519219		1663	261.111	434227
	6	18761	2432.82	45642126	44272573		968	141.5	136972			3	9650	3646.57	35189374	32033824		753	1.559	1174
	7	17933	2863.84	51357203	50048094		1424	12.255	17451			4	20476	6825.94	139768030	133072378		1372	129.872	178184
	8	19005	2285.66	43438932	42051567		764	0.094	72			5	8068	7310.11	58977996	56339760		884	463.147	409422
Image 3	9	17889	2684.23	48018124	46712227		905	93.946	85021		Image 3	1	9642	3056.41	29469913	26316979		798	0.142	113
	10	27707	2457.53	68090894	66068283		769	9.086	6987			2	11966	3227.38	38618840	34705958		1120	550.227	616254
	3	20014	1695.28	33929287	32468265		504	9.768	4923			1	2863	3080.37	8819099	7882898		493	10.16	5009
	4	22580	1828.52	41287988	39639648		696	82.037	57098			5	19671	3281.49	64550109	58117692		565	50.92	28770
Well 2	5	23927	1794.7	42941690	41195019		493	5.858	2888		Well 2	3	4452	2233.02	9941398	8485594		359	380.914	136748
Image 1	1	17962	1847.14	33178394	31867168		648	5.173	3352		Image 1	4	2442	2050.81	5008080	4209546		766	388.311	297446
	2	19515	1335.5	26062304	24637709		389	0.892	347			5	2442	1737.51	4242995	3444461		756	57.382	43381
	3	20179	1779.4	35906486	34433419		870	0.066	57			1	4080	2720.46	11099467	9765307		628	203.737	127947
	4	9374	2632.92	24681011	23996709		346	3.884	1344			2	7518	1820.11	13683564	11225178		386	161.443	62317
	5	7498	2309.24	17314719	16767365		593	164.062	97289			3	5031	2112.17	10626320	8981183		557	275.312	153349
Image 2	1	11167	1570.78	17540891	16725700		19998	1371.13	27419806		Image 2	4	4698	2356.76	11072058	9535812		446	1.383	617
	2	12787	1891.75	24189760	23256309		764	0.145	111			2	9756	4909.62	47898225	44708013		588	3.078	1810
	3	13944	1221.65	17034722	16016810		631	49.206	31049			3	10215	7570.6	77333703	73993398		461	112.683	51947
	4	14476	1812.11	26232124	25175376		577	0.175	101			4	6290	6449.92	40569991	38513161		562	115.409	64860
Image 3	1	12481	2520.69	31460750	30549637		389	0.892	347		Image 3	5	9229	5487.37	50642923	47625040		766	388.311	297446
	2	20520	2517.8	51665234	50167274		648	5.173	3352			1	10034	4718.72	47347648	44066530		575	7.979	4588
	3	29429	2441.86	71861555	69713238		389	0.892	347			3	10540	2581.73	27211457	23764877		652	4.626	3016
	4	32458	1794.94	58260249	55890815		870	0.066	57			4	16003	2341.38	37469077	32236096		684	1823.08	1246986
	5	25181	2647.23	66659974	64821761		389	0.892	347			4	8368	4351.93	36416945	33680609		837	164.912	138031
Well 3	1	20262	2505.57	50767779	49288653		876	64.505	56506		Well 3	5	8024	4572.7	36691332	34067484		599	2005.36	1201209
Image 1	2	18219	2776.13	50578367	49248380		933	10.818	10093		Image 1	1	12661	3883.87	49173689	45033542		426	221.183	94224
	3	25824	3556	91830041	89944889		1009	1.505	1519			2	6609	2244.8	14835907	12674764		1619	710.884	1150921
	3	11219	1928.49	21635786	20816799		389	0.892	347			3	10521	3437.7	36168094	32727727		513	269.3	138151
	4	7248	1530.01	11089499	10560395		1025	4.915	5038			4	7015	4558.48	31977754	29683849		1120	51.519	57701
	5	7498	2309.24	17314719	16767365		720	7.076	5095			5	14117	4003.09	56511638	51895379		691	64.169	44341
Image 2	1	5994	2167.17	12990032	12552470		1427	5.477	7815		Image 2	1	13031	2459.63	32051413	27790276		709	846.312	600035
	1	17735	2331.14	41342721	40048066		518	0.064	33			2	7759	3517.62	27293206	24756013		896	585.621	524716
	1	20262	2505.57	50767779	49288653		647	15.777	10208			3	14775	2593.79	38323255	33491830		983	26.177	25732
	2	18219	2776.13	50578367	49248380		457	49.403	22577			4	18967	3228.1	61227404	55025195		570	124.314	70859
	3	25824	3556	91830041	89944889		647	15.777	10208			5	19671	3281.49	64550109	58117692		756	77.651	58704
Image 3	1	7498	2309.24	17314719	16767365		389	0.892	347		Image 3	1	9226	2333.79	21531577	18514675		704	152.915	107652
	1	14209	2141.37	30426727	29389470		348	10.017	3486			2	13316	1991.82	26523094	22168762		1078	551.704	594737
	2	11021	2330.99	25689867	24885334		648	5.173	3352			3	16673	6419.74	107036297	101584226		744	492.72	366584
	3	15616	1742.76	27214967	26074999		389	0.892	347			4	5898	3530.57	20823285	18894639		652	4.626	3016
	4	11021	2330.99	25689867	24885334		870	0.066	57			5	8305	3539.13	29392438	26676703		684	1823.08	1246986
	Total CTCF Mean:				3.91733e+07			73.6804				Total CTCF Mean:				3.58708e+07			326.768
	Total CTCF STDEV:				1.93539e+07							Total CTCF STDEV:				2.52802e+07
	Total Area measured				782939							Total Area measured				445033
Day 14
no ES											ES
Well 1	Fluorescence						Background				Well 1	Fluorescence						Background
Image 1	Cell	Area	Mean	IntDen	CTCF		Area	0	IntDen		Image 1	Cell	Area	Mean	IntDen	CTCF		Area	Mean	IntDen
	1	16101	3047.1	49061316	42218391		174	0.414	72			1	4733	2007.66	9502235	7893015		169	24.373	4119
	2	11547	4530.18	52310015	47402540		180	101.05	18189			2	10494	2718.57	28528633	24960673		376	11.83	4448
	3	13665	3055.35	41751398	35943773		332	18.322	6083			3	12242	2842.83	34801965	30639685		165	258.964	42729
	1	11093	3983.26	44186292	39471767		248	16.79	4164			4	8595	5321.89	45741665	42819365		535	41.503	22204
	2	6752	2463.55	16633873	13764273		531	1153.42	612464			5	8833	1544.22	13640142	10636922		297	65.916	19577
Image 2	3	8627	4765.06	41108173	37441698		1632	375.912	613488		Image 2	12	5321	1871.65	9959034	8149894		300	3.28	984
	4	6012	3914.11	23531656	20976556		450	44.869	20191			13	4709	1517.52	7146015	5544955		160	139.625	22340
	8	10004	8793.35	87968704	83717004		653	529.654	345864			14	3967	2577.8	10226139	8877359		165	258.964	42729
	9	15749	3515.77	55369883	48676558		343	454.831	156007			15	5922	2307.58	13665506	11652026		535	41.503	22204
	10	4882	3339.87	16305225	14230375		247	466.547	115237			16	5602	2316.86	12979061	11074381		297	65.916	19577
Image 3	6	11017	2980.35	32834512	28152287		294	94.167	27685		Image 3	1	8278	2961.19	24512744	21698224		276	544.536	150292
	7	9037	4276.11	38643254	34802529		677	736.873	498863			2	5894	2282.76	13454586	11450626		439	0.198	87
	8	16341	3827.29	62541712	55596787		651	210.665	137143			3	9441	1533.51	14477838	11267898		208	460.226	95727
	9	25023	4822.43	120671730	110036955		457	40.836	18662			4	7275	2679.04	19489990	17016490		535	41.503	22204
Well 2	10	10413	2994.72	31183968	26758443		286	189.587	54222		Well 2	5	11446	3216.26	36813297	32921657		297	65.916	19577
Image 1	1	16633	4083.36	67918557	60849532		434	296.145	128527		Image 1	1	9226	5160.04	47606546	44469706		280	86.289	24161
	2	12028	3335.05	40113976	35002076		515	189.647	97668			2	11956	3506.82	41927546	37862506		270	125.004	33751
	3	11850	5216.15	61811374	56775124		384	402.885	154708			3	4360	7663.35	33412183	31929783		141	342.504	48293
	4	15651	6458.8	101086637	94434962		432	500.678	216293			4	7904	4317.96	34129171	31441811		197	530.523	104513
	5	15987	5962.53	95322920	88528445		564	7.624	4300			5	6833	2436.44	16648177	14324957		212	671.939	142451
Image 2	1	10378	2560.01	26567810	22157160		652	20.213	13179		Image 2	1	10268	4598.43	47216656	43725536		379	430.185	163040
	2	13500	2026.45	27357087	21619587		500	219.018	109509			2	3808	3119.07	11877422	10582702		526	645.084	339314
	3	10179	3096.39	31518124	27192049		574	50.317	28882			3	10063	2896.03	29142727	25721307		586	57.314	33586
	4	10179	3096.39	31518124	27192049		824	1304.57	1074964			4	7348	4762.89	34997738	32499418		189	12.46	2355
Image 3	5	11379	2370.7	26976188	22140113		278	347.838	96699		Image 3	5	8659	4444.99	38489180	35545120		332	140.587	46675
	1	18727	4059.46	76021558	68062583		1146	682.534	782184			1	16056	3346.09	53724865	48265825		345	1077.07	371590
	10170	10170	6027.72	57432134	53109884		1985	293.554	582705			2	7272	1497.3	10888378	8415898		380	469.561	178433
	3	12359	5292.22	65406488	60153913		1067	142.359	151897			3	7501	2407.25	18056803	15506463		328	672.314	220519
	4	17550	7046.1	123659053	116200303		684	20.772	14208			4	9551	3077.56	29393761	26146421		183	205.546	37615
Well 3	1	2904	3115.13	9046325	7812125		591	5.234	3093		Well 3	5	13110	3958.63	51897602	47440202		284	447.155	126992
Image 1	2	8125	3214.09	26114476	22661351		607	1176.27	713998		Image 1	1	12779	3034.59	38779041	34434181		251	439.709	110367
	3	6655	1591.49	10591355	7762980		293	11.659	3416			2	13644	2393.69	32659491	28020531		222	393.122	87273
	4	7890	3061.24	24153153	20799903		233	36.455	8494			3	11626	2421.25	28149417	24196577		221	206.452	45626
	3	5227	6920.67	36174320	33952845		306	943.039	288570			4	6024	2215.83	13348158	11299998		216	281.986	60909
	4	4593	2838.22	13035952	11083927		430	35.316	15186			5	6325	3125.26	19767299	17616799		495	814.523	403189
Image 2	1	13447	3838.57	51617247	45902272		193	1572.89	303567		Image 2	1	12404	2066.24	25629628	21412268		408	626.517	255619
	2	12016	4758.77	57181348	52074548		734	786.259	577114			2	15634	3033.87	47431543	42115983		200	327.59	65518
	3	41849	6586.08	275620890	257835065		441	926.059	408392			3	7822	4056.79	31732201	29072721		211	596.559	125874
	2	10170	1492.42	15177879	10855629		779	460.415	358663			4	4397	2772.13	12189058	10694078		165	450.285	74297
	5	10501	5267.56	55314656	50851731		1625	528.878	859427			5	16221	2676.04	43408108	37892968		199	791.839	157576
Image 3	1	10170	1492.42	15177879	10855629		561	1521.34	853473		Image 3	1	11239	3358.82	37749761	33928501		272	547.64	148958
	2	10170	1492.42	15177879	10855629		664	433.498	287843			2	11057	2532.41	28000829	24241449		263	397.863	104638
	3	15188	7843.38	119125208	112670308		1100	429.757	472733			3	12877	2351.39	30278902	25900722		279	252.616	70480
	4	26204	5356.98	140374236	129237536		879	1304.6	1146739			4	11990	3172.11	38033621	33957021		607	822.774	499424
	5	10779	8185.68	88233473	83652398		478	41.458	19817			5	9973	2776.92	27694224	24303404		225	418.418	94144
	Total CTCF Mean: Total CTCF Mean:				5.02549e+07			425.005				Total CTCF Mean:				2.46571e+07			340.126
	Total CTCF STDEV:				4.47577e+07							Total CTCF STDEV:				1.23665e+07
	Total Area measured				558721							Total Area measured				410679
Day 21
no ES											ES
Well 1	Fluorescence						Background				Well 1	Fluorescence						Background
Image 1	Cell	Area	Mean	IntDen	CTCF		Area	0	IntDen		Image 1	Cell	Area	Mean	IntDen	CTCF		Area	Mean	IntDen
	1	8669	3161.12	27403758	2.43973e+07		710	84.61	60073			1	3709	3903.48	14478010	12949902		1160	354.927	411715
	2	10699	4280.53	45797395	4.2087e+07		492	1055	519061			2	3902	3607.18	14075221	12467597		411	112.185	46108
	3	12763	4667.36	59569473	5.51433e+07		1436	721.99	1036777			3	4391	3329.37	14619247	12810155		422	20.585	8687
	4	18272	6346.8	115968653	1.09632e+08		363	345.397	125379			4	3915	2441.16	9557121	7944141		585	28.432	16633
	5	12450	3695.1	46004029	41686369		1921	206.306	396314			5	3559	4270.09	15197261	13730953		432	709.683	306583
Image 2	1	6258	2745.01	17178272	1.5008e+07		970	314.912	305465		Image 2	1	9877	4809.17	47500131	43430807		373	584.046	217849
	2	8669	3161.12	27403758	2.43973e+07		777	320.072	248696			2	7991	6351.44	50754400	47462108		734	250.075	183555
	3	12093	5318.02	64310819	6.0117e+07		1088	493.431	536853			3	3634	3443.88	12515048	11017840		1396	307.102	428714
	4	21254	3468.46	73718563	6.63477e+07		1008	572.515	577095			4	6949	3145.24	21856242	18993254		717	1018.55	730302
	5	18783	3570.7	67068359	6.05544e+07		1260	377.071	475110			5	5295	6073.26	32157907	29976367		1308	501.913	656502
Image 3	1	4755	1931.09	9182339	7533305		1023	256.972	262882		Image 3	1	6767	4379.29	29634639	26846635		534	351.03	187450
	2	13947	5207.75	72632459	6.77956e+07		656	230.355	151113			2	9907	3077.05	30484312	26402628		342	449.678	153790
	3	11832	5462.88	64636805	6.05335e+07		972	48.321	46968			3	11161	7384.76	82421263	77822931		1112	210.93	234554
	4	8292	4063.08	33691092	3.08154e+07		276	75.188	20752			4	6490	5786.82	37556477	34882597		1033	0.137	142
Well 2	5	10546	4160.96	43881508	4.02242e+07		410	8.207	3365		Well 2	5	8069	3124.26	25209645	21885217		1602	383.265	613990
Image 1	1	4755	1931.09	9182339	7533305		1566	536.308	839859		Image 1	1	8805	2676.55	23567059	19939399		629	489.281	307758
	2	13003	3579.8	46548209	4.20388e+07		352	216.642	76258			2	6405	3139.97	20111527	17472667		830	1154.06	957872
	3	5430	4000.74	21724008	19840884		806	378.326	304931			3	8994	3353.93	30165255	26459727		473	458.34	216795
	4	7827	1349.15	10559820	7.84542e+06		516	257.368	132802			4	9483	2569.14	24363181	20456185		1135	353.633	401374
	5	9298	4975.3	46260368	4.30358e+07		501	892.567	447176			5	12442	3880.78	48284717	43158613		512	316.203	161896
Image 2	1	6034	3764.14	22712831	2.06202e+07		1554	430.197	668526		Image 2	1	10274	2560.79	26309598	22076710		404	595.069	240408
	2	15901	4908.96	78057314	7.25428e+07		476	228.769	108894			2	10670	3778.96	40321463	35925423		677	978.12	662187
	3	8532	3192.74	27240462	2.42816e+07		2137	322.114	688358			3	9290	2669.46	24799260	20971780		560	1411.29	790321
	4	9963	3378.62	33661183	3.0206e+07		557	166.038	92483			4	5583	1920.83	10724006	8423810		463	1270.53	588257
Image 3	5	8644	2878.87	24884969	2.18872e+07		1416	196.465	278194		Image 3	5	5295	7860.98	41623893	39442353		349	316.218	110360
	1	13636	3569.87	48678776	4.39498e+07		839	340.164	285398			1	2629	5889.15	15482581	14399433		433	236.36	102344
	2	4755	1931.09	9182339	7533305		400	573.038	229215			2	3102	3971.2	12318666	11040642		1166	171.079	199478
	3	6258	2745.01	17178272	1.5008e+07		631	385.42	243200			3	3428	2386.46	8180797	6768461		2033	303.098	616198
	4	8669	3161.12	27403758	2.43973e+07		863	701.99	605817			4	4766	3357.38	16001264	14037672		1450	317.627	460559
Well 3	5	4755	1931.09	9182339	7533305		1005	644.859	648083		Well 3	5	4555	5115.88	23302850	21426190		2023	368.627	745732
Image 1	1	6475	4828.12	31262071	29016541		1248	315.609	393880		Image 1	1	8131	4276.17	34769511	31419539		816	184.175	150287
	1	9496	2449.8	23263288	1.99701e+07		2420	219.263	530617			2	11178	7509.6	83942341	79337005		769	605.73	465806
	2	9496	2182.76	20727515	1.74343e+07		1968	131.445	258683			3	10133	3898.6	39504504	35329708		1856	391.302	726256
	3	8304	2906.86	24138556	2.12587e+07		864	324.874	280691			4	11212	7729.34	86661379	82042035		1076	1077.76	1159671
	5	9088	3501	31817110	2.86654e+07		1206	146.892	177152			5	6644	5195.22	34517048	31779720		2357	308.234	726508
Image 2	1	13636	3569.87	48678776	4.39498e+07		800	14.63	11704		Image 2	1	8362	6892.37	57633989	54188845		1556	215.671	335584
	2	6475	4828.12	31262071	29016541		666	257.362	171403			2	6379	7731.34	49318223	46690075		2120	175.495	372049
	3	16670	4874.66	81260587	75479431		1219	128.244	156330			3	17196	9469.85	162843580	155758828		2192	51.494	112874
	4	6258	2745.01	17178272	1.5008e+07		993	149.101	148057			4	9254	3425.61	31700609	27887961		1506	229.963	346325
	5	8669	3161.12	27403758	2.43973e+07		1424	158.668	225943			5	9761	6058.74	59139389	55117857		2026	407.982	826572
Image 3	1	12093	5318.02	64310819	6.0117e+07		501	665.669	333500		Image 3	1	7305	5940.72	43396962	40387302		1212	56.947	69020
	2	11998	3006.09	36067124	3.19062e+07		460	689.541	317189			2	10801	3203.16	34597333	30147321		760	172.113	130806
	3	9072	3601.97	32677050	2.95309e+07		604	678.969	410097			3	6893	4257.34	29345808	26505892		576	450.571	259529
	4	13636	3569.87	48678776	4.39498e+07		1303	222.497	289914			4	5084	4578.45	23276821	21182213		1174	62.438	73302
	5	7829	3973.71	31110170	2.83951e+07		3218	123.038	395937			5	13007	4690.3	61006744	55647860		2066	131.668	272026
	Total CTCF Mean: Total CTCF Mean:				3.53916e+07			346.809				Total CTCF Mean:				3.3201e+07			412.08
	Total CTCF STDEV:				2.19525e+07							Total CTCF STDEV:				2.6387e+07
	Total Area measured				455937							Total Area measured				342677

## Sheet: Figure 2C plot
													t-Test: Two-Sample Assuming Unequal Variances
				FLUORESCENCE
														day 7 nes	day 7 es
													Mean	3.91733e+07	3.58708e+07
													Variance	374571930674726	6.39089e+14
													Observations	45	45
													Hypothesized Mean Difference	0
													df	82
													t Stat	0.695817
													P(T<=t) one-tail	0.244256
													t Critical one-tail	1.66365
													P(T<=t) two-tail	0.488511
													t Critical two-tail	1.98932
									t-Test: Two-Sample Assuming Unequal Variances				t-Test: Two-Sample Assuming Unequal Variances
										day 14 nes	day 14 es			day 21 nes	day 21 es
									Mean	5.02549e+07	2.46571e+07		Mean	3.53916e+07	3.3201e+07
									Variance	2.00325e+15	1.52929e+14		Variance	4.81913e+14	6.96272e+14
									Observations	45	45		Observations	45	45
									Hypothesized Mean Difference	0			Hypothesized Mean Difference	0
									df	51			df	85
									t Stat	3.69801			t Stat	0.428117
									P(T<=t) one-tail	0.000266094			P(T<=t) one-tail	0.334825
									t Critical one-tail	1.67528			t Critical one-tail	1.66298
									P(T<=t) two-tail	0.000532187			P(T<=t) two-tail	0.669649
									t Critical two-tail	2.00758			t Critical two-tail	1.98827
						Day 0
						Day 7
						Day 14
						Day 21
